# Supplementary material for: HPVMD-C: a disease-based mutation database of human papillomavirus in China
Source: Database (Oxford). 2022 Mar 14;2022:baac018. doi: 10.1093/database/baac018 (PMC9216535; doi:10.1093/database/baac018)
Supplement: baac018_Supp [file baac018_supp.zip]

Archive with 1 entries (1 files):
- HPVDB-supplementary 0301 ...docx
